# Supplementary material for: Comparison of clinical features of acute lower respiratory tract infections in infants with RSV/HRV infection, and incidences of subsequent wheezing or asthma in childhood
Source: BMC Infect Dis. 2020 May 30;20:387. doi: 10.1186/s12879-020-05094-4 (PMC7260463; doi:10.1186/s12879-020-05094-4)
Supplement: Supplementary file 1 — Additional file 1: Supplement 1. Clinical Scoring System. Supplement 2. Follow-up questionnaire for recurrent wheezing and asthma. [file 12879_2020_5094_MOESM1_ESM.zip]

Archive with 2 entries (2 files):
- Supplement 1 Clinical Scoring System_ESM.docx
- Supplement 2  Follow-up questionnaire for recurrent wheezing and asthma_ESM.docx
